# Supplementary material for: Comparative Analysis of the Fecal Proteome in Two Canine Breeds: Dalmatians and Weimaraners
Source: Int J Mol Sci. 2025 Aug 25;26(17):8247. doi: 10.3390/ijms26178247 (PMC12428007; doi:10.3390/ijms26178247)
Supplement: Supplementary file 1 [file ijms-26-08247-s001.zip]

Archive with 3 entries (3 files):
- ijms-3767144-supplementary.xlsx
- Supplementary Table S1 (GO enrichment of qualitative dataset)_03-07-25.xlsx
- Supplementary Table S2 (proteomics analysis DD and WD)_03-07-25.xlsx
