# Supplementary material for: Comparative Analysis of the Fecal Proteome in Two Canine Breeds: Dalmatians and Weimaraners
Source: Int J Mol Sci. 2025 Aug 25;26(17):8247. doi: 10.3390/ijms26178247 (PMC12428007; doi:10.3390/ijms26178247)
Supplement: Supplementary file 1 [file ijms-26-08247-s001.zip › ijms-3767144-supplementary.xlsx]

## Sheet: total IDs
Checked	Master	Accession	Description	Coverage [%]	Contaminant	Marked as	# Peptides	# PSMs	# Unique Peptides	# AAs	MW [kDa]	calc. pI	Score Sequest HT: Sequest HT	# Peptides (by Search Engine): Sequest HT	Biological Process	Cellular Component	Molecular Function	Pfam IDs	Entrez Gene ID	Ensembl Gene ID	Gene Symbol	Gene ID	Reactome Pathways	WikiPathways	# Protein Pathway Groups	Abundance Ratio: (dalmata) / (w)	Abundance Ratio Variability [%]: (dalmata) / (w)	Abundances (Grouped): dalmata	Abundances (Grouped): w	Abundances (Grouped) CV [%]: dalmata	Abundances (Grouped) CV [%]: w	Abundance: Technical Replicate 1 – Dalmatians	Abundance: Technical Replicate 2 – Dalmatians	Abundance: Technical Replicate 3 – Dalmatians	Abundance: Technical Replicate 4 – Dalmatians	Abundance: Technical Replicate 1 – Weimaraners	Abundance: Technical Replicate 2 – Weimaraners	Abundance: Technical Replicate 3 – Weimaraners	Abundance: Technical Replicate 4 – Weimaraners	Normalized Abundance: Technical Replicate 1 – Dalmatians	Normalized Abundance: Technical Replicate 2 – Dalmatians	Normalized Abundance: Technical Replicate 3 – Dalmatians	Normalized Abundance: Technical Replicate 4 – Dalmatians	Normalized Abundance: Technical Replicate 1 – Weimaraners	Normalized Abundance: Technical Replicate 2 – Weimaraners	Normalized Abundance: Technical Replicate 3 – Weimaraners	Normalized Abundance: Technical Replicate 4 – Weimaraners	Found in Technical Replicate 1 – Dalmatians	Found in Technical Replicate 2 – Dalmatians
FALSE	Master Protein	P49822	Albumin [OS=Canis lupus familiaris]	83	FALSE	Canis (sp_canonical TaxID=9611_and_subtaxonomies)	73	846	73	608	68.6	5.69	2775.8	73	stress response;other biological processes	non-structural extracellular;other cell component	nucleic acid binding activity;other molecular function	Pf00273			ALB	O77705; P49822; Q9TSZ4			0	1.053	104.77	4.12927e+08	3.71167e+08	1.39	74.53	2.10211e+08	2.07309e+08	2.05036e+08	2.17158e+08	1.36192e+08	1.33289e+08	7.91447e+08	7.42915e+08	4.23389e+08	4.13986e+08	4.10711e+08	4.1187e+08	1.63678e+08	1.7581e+08	7.91447e+08	7.83598e+08	High	High
FALSE	Master Protein	P79143	Aminopeptidase N [OS=Canis lupus familiaris]	53	FALSE	Canis (sp_canonical TaxID=9611_and_subtaxonomies)	55	789	55	975	110.2	6.18	2706.85	55	protein metabolism;other metabolic processes;developmental processes;other biological processes	plasma membrane;other membranes;other cell component	other molecular function	Pf01433, Pf11838, Pf17900	403913	ENSCAFG00000012013; ENSCAFG00805026851	ANPEP	cfa:403913; F1PCB5; P79143			0	0.83	85.79	2.18807e+08	1.77777e+08	3.4	63.34	1.08228e+08	1.1299e+08	1.09646e+08	1.09563e+08	2.64343e+08	2.58272e+08	9.94815e+07	8.8406e+07	2.17984e+08	2.25635e+08	2.19634e+08	2.07801e+08	3.17692e+08	3.40665e+08	9.94815e+07	9.32472e+07	High	High
FALSE	Master Protein	F1PAA9	Cadherin-1 [OS=Canis lupus familiaris]	27	FALSE	Canis (sp_canonical TaxID=9611_and_subtaxonomies)	22	288	22	885	97.7	4.81	1066.42	22	cell adhesion;cell organization and biogenesis;developmental processes;other biological processes	plasma membrane;other membranes;ER/Golgi;other cytoplasmic organelle;other cell component	other molecular function	Pf00028, Pf01049, Pf08758	442858	ENSCAFG00030014198; ENSCAFG00040010861	CDH1	cfa:442858; F1PAA9	Apoptotic cleavage of cell adhesion proteins; Integrin cell surface interactions; Degradation of the extracellular matrix; Adherens junctions interactions	Cell cycle	5	1.341	71.04	1.0562e+08	1.02818e+08	4.95	45.23	5.29696e+07	5.54045e+07	5.22005e+07	5.17731e+07	5.55358e+07	5.32422e+07	1.61595e+08	1.42719e+08	1.06687e+08	1.1064e+08	1.04564e+08	9.81947e+07	6.67439e+07	7.02272e+07	1.61595e+08	1.50534e+08	High	High
FALSE	Master Protein	P06872	Anionic trypsin [OS=Canis lupus familiaris]	60	FALSE	Canis (sp_canonical TaxID=9611_and_subtaxonomies)	8	252	8	247	26.4	4.83	969.67	8	protein metabolism;other metabolic processes;other biological processes	non-structural extracellular	other molecular function	Pf00089							0	0.554	75.84	9.86737e+07	1.53968e+08	2.32	25.96	4.73863e+07	5.05334e+07	4.90299e+07	5.22699e+07	1.02289e+08	9.35985e+07	1.92018e+08	1.86843e+08	9.54417e+07	1.00913e+08	9.82126e+07	9.91369e+07	1.22933e+08	1.23458e+08	1.92018e+08	1.97075e+08	High	High
FALSE	Master Protein	O97578	Dipeptidyl peptidase 1 [OS=Canis lupus familiaris]	46	FALSE	Canis (sp_canonical TaxID=9611_and_subtaxonomies)	18	162	18	435	49.4	7.03	655.68	18	protein metabolism;other metabolic processes	non-structural extracellular;other cytoplasmic organelle	other molecular function	Pf00112, Pf08773	403458		CTSC	cfa:403458; O97578			0	0.689	62.08	1.40783e+07	2.05172e+07	1.86	40.08	6.90597e+06	7.1355e+06	6.92293e+06	7.59654e+06	1.16654e+07	1.12629e+07	3.08819e+07	2.68648e+07	1.39094e+07	1.42493e+07	1.38674e+07	1.44079e+07	1.40197e+07	1.48559e+07	3.08819e+07	2.8336e+07	High	High
FALSE	Master Protein	Q8WNN6	Superoxide dismutase [Cu-Zn] [OS=Canis lupus familiaris]	46	FALSE	Canis (sp_canonical TaxID=9611_and_subtaxonomies)	6	169	6	153	15.9	6.11	597.61	6	other metabolic processes;stress response	cytosol;mitochondrion;nucleus;other cytoplasmic organelle	other molecular function	Pf00080	403559		SOD1	cfa:403559; Q8WNN6			0	2.528	85.86	8.45559e+07	4.53487e+07	4.88	64.85	4.37665e+07	43252222	3.93842e+07	4.36442e+07	6.55632e+07	6.79271e+07	2.60995e+07	2.07496e+07	8.81509e+07	8.63727e+07	7.88911e+07	8.27772e+07	7.8795e+07	8.95968e+07	2.60995e+07	2.18858e+07	High	High
FALSE	Master Protein	P06871	Serine protease 1 [OS=Canis lupus familiaris]	81	FALSE	Canis (sp_canonical TaxID=9611_and_subtaxonomies)	12	142	12	246	26.2	8.07	556.01	12	protein metabolism;other biological processes	non-structural extracellular	other molecular function	Pf00089			PRSS1	P06871			0	1.736	84.89	8.90724e+07	3.90934e+07	2.76	64.54	4.40949e+07	4.59033e+07	4.45973e+07	4.51922e+07	5.89582e+07	5.7691e+07	2.15687e+07	1.91424e+07	8.88122e+07	9.16667e+07	8.93334e+07	8.57133e+07	7.0857e+07	7.60953e+07	2.15687e+07	2.01906e+07	High	High
FALSE	Master Protein	P01784	Ig heavy chain V region GOM [OS=Canis lupus familiaris]	46	FALSE	Canis (sp_canonical TaxID=9611_and_subtaxonomies)	4	146	4	114	12.4	5.4	446.57	4	other biological processes	other cell component	other molecular function	Pf07686							0	0.944	97.71	3.12659e+08	3.50006e+08	4.91	52	1.48205e+08	1.51508e+08	1.61299e+08	1.74007e+08	5.10389e+08	3.91519e+08	2.01547e+08	2.24903e+08	2.98503e+08	3.02555e+08	3.231e+08	3.30029e+08	6.13394e+08	5.16419e+08	2.01547e+08	2.37218e+08	High	High
FALSE	Master Protein	Q863B4	Trefoil factor 3 [OS=Canis lupus familiaris]	54	FALSE	Canis (sp_canonical TaxID=9611_and_subtaxonomies)	4	78	4	80	8.9	4.94	405.47	4	other biological processes	non-structural extracellular;other cell component	other molecular function	Pf00088	403488	ENSCAFG00000053768; ENSCAFG00030022325; ENSCAFG00040024680; ENSCAFG00805025491; ENSCAFG00845030487	TFF3	cfa:403488; Q863B4			0	1.468	116.93	4.5115e+07	2.24797e+07	2.3	83.33	2.23019e+07	2.28425e+07	2.26209e+07	2.28312e+07	6.73153e+06	7.15509e+06	5.47279e+07	5.07646e+07	4.49187e+07	4.56154e+07	4.53122e+07	4.33025e+07	8.09006e+06	9.43766e+06	5.47279e+07	5.35446e+07	High	High
FALSE	Master Protein	P55261	Carboxypeptidase B [OS=Canis lupus familiaris]	42	FALSE	Canis (sp_canonical TaxID=9611_and_subtaxonomies)	14	97	14	416	47.6	6.6	405.24	14	protein metabolism	non-structural extracellular;other cell component	other molecular function	Pf00246, Pf02244			CPB1	P55261			0	2.024	98.74	5.05077e+07	1.22592e+07	2.39	88.87	2.61949e+07	2.52048e+07	2.53022e+07	2.64147e+07	2.79828e+07	2.643e+07	4.46071e+06	4.23685e+06	5.27595e+07	5.03329e+07	5.06831e+07	5.00991e+07	3.36302e+07	3.48616e+07	4.46071e+06	4.46886e+06	High	High
FALSE	Master Protein	P54714	Triosephosphate isomerase [OS=Canis lupus familiaris]	78	FALSE	Canis (sp_canonical TaxID=9611_and_subtaxonomies)	14	131	14	249	26.7	7.33	384.16	14	other metabolic processes	cytosol	other molecular function	Pf00121	477711		TPI1	cfa:477711; P54714			0	1.901	61.2	9.3906e+06	3.89064e+06	6.08	61.68	4.86344e+06	4.78795e+06	4.60429e+06	4.48287e+06	5.21918e+06	5.35426e+06	2.41325e+06	1.6253e+06	9.79554e+06	9.56133e+06	9.22292e+06	8.50237e+06	6.2725e+06	7.06235e+06	2.41325e+06	1.7143e+06	High	High
FALSE	Master Protein	Q867B0	Chymotrypsin-like elastase family member 1 [OS=Canis lupus familiaris]	78	FALSE	Canis (sp_canonical TaxID=9611_and_subtaxonomies)	12	93	12	258	27.9	8.46	371.81	12	protein metabolism	non-structural extracellular	other molecular function	Pf00089			CELA1	Q867B0			0	0.513	106.94	6.47319e+06	7.89538e+06	4.49	87	3.26766e+06	3.33609e+06	3.17841e+06	3.17335e+06	1.69237e+07	1.65905e+07	3.06488e+06	2.75968e+06	6.58145e+06	6.66202e+06	6.36672e+06	6.01869e+06	2.03392e+07	2.18831e+07	3.06488e+06	2.9108e+06	High	High
FALSE	Master Protein	P04813	Chymotrypsinogen 2 [OS=Canis lupus familiaris]	58	FALSE	Canis (sp_canonical TaxID=9611_and_subtaxonomies)	9	86	9	263	27.8	7.2	369.72	9	protein metabolism;other biological processes	non-structural extracellular	other molecular function	Pf00089	479649	ENSCAFG00000020084; ENSCAFG00030002402; ENSCAFG00040012242; ENSCAFG00805009369; ENSCAFG00845024500	CTRB1	cfa:479649; P04813	Activation of Matrix Metalloproteinases; Uptake of dietary cobalamins into enterocytes		2	1.287	83.01	1.72866e+07	1.27679e+07	2.77	55.83	8.57521e+06	8.66403e+06	8.96683e+06	8.85301e+06	1.69393e+07	1.66083e+07	6.80052e+06	7.59196e+06	1.72715e+07	1.73017e+07	1.79616e+07	1.6791e+07	2.03579e+07	2.19066e+07	6.80052e+06	8.0077e+06	High	High
FALSE	Master Protein	Q95MP7	Ferritin heavy chain [OS=Canis lupus familiaris]	85	FALSE	Canis (sp_canonical TaxID=9611_and_subtaxonomies)	16	93	16	183	21.3	5.88	348.38	16	transport;other biological processes	other cell component	other molecular function	Pf00210	100499480; 403631	ENSCAFG00030004568; ENSCAFG00040020799; ENSCAFG00805008422; ENSCAFG00805022326	FTH1	cfa:403631; Q53VC0; Q95MP7	Iron uptake and transport; Neutrophil degranulation; Golgi Associated Vesicle Biogenesis		3	0.136	126.05	897190	1.95352e+07	40.48	80.26	816056	464101	347105	457935	6.80751e+06	6.44602e+06	4.75469e+07	4.25541e+07	1.64363e+06	926788	695291	868537	8.18138e+06	8.50239e+06	4.75469e+07	4.48844e+07	Peak Found	Peak Found
FALSE	Master Protein	P48300	Tissue alpha-L-fucosidase [OS=Canis lupus familiaris]	58	FALSE	Canis (sp_canonical TaxID=9611_and_subtaxonomies)	19	98	19	465	53.7	6.74	302.93	19	other metabolic processes	other cytoplasmic organelle	other molecular function	Pf01120, Pf16757	403929		FUCA1	cfa:403929; P48300			0	0.854	75.82	2.57646e+06	6.23414e+06	3.2	71.04	1.29322e+06	1.26541e+06	1.35448e+06	1.34371e+06	2.34129e+06	2.41242e+06	1.28748e+07	1.15797e+07	2.6047e+06	2.52697e+06	2.71318e+06	2.54852e+06	2.8138e+06	3.18202e+06	1.28748e+07	1.22138e+07	High	High
FALSE	Master Protein	Q6EIZ0	Keratin, type I cytoskeletal 10 [OS=Canis lupus familiaris]	27	FALSE	Canis (sp_canonical TaxID=9611_and_subtaxonomies)	17	120	16	568	57.7	5.15	301.23	17	cell organization and biogenesis;other biological processes	non-structural extracellular;cytoskeleton;other cell component	bone, tooth or skin structural activity;other molecular function	Pf00038	491006	ENSCAFG00000016007; ENSCAFG00030016765	KRT10	Q6EIZ0	Formation of the cornified envelope		2	0.967	91.04	2.53136e+07	2.63823e+07	1.99	13.29	1.24094e+07	1.27197e+07	1.30626e+07	1.33009e+07	2.38367e+07	2.37552e+07	2.38476e+07	2.30349e+07	2.4994e+07	2.54007e+07	2.61658e+07	2.52269e+07	2.86473e+07	3.13334e+07	2.38476e+07	2.42963e+07	High	High
FALSE	Master Protein	P00011	Cytochrome c [OS=Canis lupus familiaris]	56	FALSE	Canis (sp_canonical TaxID=9611_and_subtaxonomies)	7	77	7	105	11.6	9.58	281.95	7	other metabolic processes;other biological processes	other membranes;cytosol;mitochondrion;nucleus	other molecular function	Pf00034	475258	ENSCAFG00000057599; ENSCAFG00030004991; ENSCAFG00040008341; ENSCAFG00805010802; ENSCAFG00845010713	CYCS	cfa:475258; P00011	Cytoprotection by HMOX1; Activation of caspases through apoptosome-mediated cleavage; Regulation of the apoptosome activity; TP53 Regulates Metabolic Genes; Pyroptosis; Detoxification of Reactive Oxygen Species; Respiratory electron transport; Release of apoptotic factors from the mitochondria	FAS pathway and stress induction of HSP regulation	10	0.756	36.44	1.80843e+07	1.61807e+06	6.04	114.45	9.69772e+06	9.01249e+06	9.07161e+06	8.88988e+06	1.95926e+07	1.83728e+07	111190	99797.2	1.95323e+07	1.79975e+07	1.81715e+07	1.68609e+07	2.35467e+07	2.4234e+07	111190	105262	High	High
FALSE	Master Protein	P49819	Dihydrolipoyl dehydrogenase, mitochondrial [OS=Canis lupus familiaris]	37	FALSE	Canis (sp_canonical TaxID=9611_and_subtaxonomies)	14	92	14	509	54.1	7.84	273.39	14	protein metabolism;other metabolic processes	cytoskeleton;mitochondrion;nucleus;other cell component	other molecular function	Pf02852, Pf07992	403978		DLD	cfa:403978; P49819			0	1.196	65.85	4.59611e+06	3.71706e+06	7.32	48.8	2.12176e+06	2.38881e+06	2.21067e+06	2.64983e+06	4.61302e+06	4.68342e+06	2.49216e+06	2.18943e+06	4.27347e+06	4.77034e+06	4.42823e+06	5.02577e+06	5.544e+06	6.17749e+06	2.49216e+06	2.30932e+06	High	High
FALSE	Master Protein	P19006	Haptoglobin [OS=Canis lupus familiaris]	68	FALSE	Canis (sp_canonical TaxID=9611_and_subtaxonomies)	21	98	21	329	36.4	6.09	273.37	21	stress response;other biological processes	non-structural extracellular	other molecular function	Pf00089			HP	P19006; Q9TRH6; Q9TRH7			0	0.314	100.96	2.52201e+06	1.19331e+07	30.86	83.53	1.47846e+06	985403	1.8899e+06	1.1262e+06	4.18839e+06	3.15477e+06	2.89116e+07	2.68203e+07	2.97779e+06	1.96781e+06	3.7857e+06	2.13599e+06	5.03367e+06	4.16118e+06	2.89116e+07	2.8289e+07	High	High
FALSE	Master Protein	Q6EIY9	Keratin, type II cytoskeletal 1 [OS=Canis lupus familiaris]	15	FALSE	Canis (sp_canonical TaxID=9611_and_subtaxonomies)	13	92	10	619	63.8	7.84	269.6	13	cell organization and biogenesis;other biological processes	plasma membrane;other membranes;cytoskeleton;other cell component	bone, tooth or skin structural activity;other molecular function	Pf00038, Pf16208, Pf16210	444857		KRT1	cfa:444857; Q6EIY9			0	1.848	82.78	1.17633e+07	7.81839e+06	6.25	65.61	6.09697e+06	6.13237e+06	5.64096e+06	5.69529e+06	1.21828e+07	1.10395e+07	4.19791e+06	3.6463e+06	1.228e+07	1.22461e+07	1.12995e+07	1.08019e+07	1.46415e+07	1.45613e+07	4.19791e+06	3.84597e+06	High	High
FALSE	Master Protein	Q5XWD5	Cobalamin binding intrinsic factor [OS=Canis lupus familiaris]	24	FALSE	Canis (sp_canonical TaxID=9611_and_subtaxonomies)	9	65	9	417	45	5.78	189.08	9	transport	non-structural extracellular;plasma membrane;other membranes;other cytoplasmic organelle;other cell component	other molecular function	Pf01122	449477	ENSCAFG00845019472	CBLIF	cfa:449477; Q5XWD5	Uptake of dietary cobalamins into enterocytes		1	3.578	89.48	9.16424e+06	1.25541e+06	1.54	97.83	4.52901e+06	4.61038e+06	4.49947e+06	4.9284e+06	3.59388e+06	3.00925e+06	397065	282447	9.12195e+06	9.20673e+06	9.01296e+06	9.34739e+06	4.31918e+06	3.96924e+06	397065	297914	High	High
FALSE	Master Protein	O18840	Actin, cytoplasmic 1 [OS=Canis lupus familiaris]	58	TRUE	Canis (sp_canonical TaxID=9611_and_subtaxonomies)	16	58	16	375	41.7	5.48	182.05	16	cell organization and biogenesis;developmental processes;other biological processes	plasma membrane;other membranes;cytoskeleton;nucleus;other cell component	cytoskeletal activity;other molecular function	Pf00022	403580	ENSCAFG00000016020; ENSCAFG00030015381; ENSCAFG00040015695; ENSCAFG00805000771	ACTB	cfa:403580; O18840; Q11209; Q8SPX4; Q95164	EPH-ephrin mediated repulsion of cells; Formation of annular gap junctions; Clathrin-mediated endocytosis; EPHB-mediated forward signaling; RHO GTPases Activate Formins; RHOF GTPase cycle; Regulation of actin dynamics for phagocytic cup formation; B-WICH complex positively regulates rRNA expression; RHO GTPases Activate WASPs and WAVEs; UCH proteinases; DNA Damage Recognition in GG-NER; RHO GTPas…		15	1.294	110.24	2.23355e+06	3.78366e+06	64.82	55.53	3.10501e+06	1.24529e+06	987154	1.05771e+06	2.16767e+06	1.21409e+06	5.49532e+06	5.82224e+06	6.25386e+06	2.48679e+06	1.97738e+06	2.00609e+06	2.60514e+06	1.6014e+06	5.49532e+06	6.14107e+06	High	High
FALSE	Master Protein	Q076A5	Myosin-4 [OS=Canis lupus familiaris]	6	FALSE	Canis (sp_canonical TaxID=9611_and_subtaxonomies)	14	40	3	1939	222.9	5.76	173.21	14	other biological processes	cytoskeleton;other cell component	cytoskeletal activity;other molecular function	Pf00063, Pf01576, Pf02736	479502		MYH4	cfa:479502; Q076A5			0	0.01			2.4367e+06		48.6							1.70302e+06	3.30544e+06							1.70302e+06	3.48645e+06	Not Found	Not Found
FALSE	Master Protein	Q3YIX4	Phosphatidylethanolamine-binding protein 1 [OS=Canis lupus familiaris]	72	FALSE	Canis (sp_canonical TaxID=9611_and_subtaxonomies)	9	49	9	187	20.9	7.49	166.55	9	other biological processes	other cell component	enzyme regulator activity;other molecular function	Pf01161	477501	ENSCAFG00000009910; ENSCAFG00030025209	PEBP1	cfa:477501; Q3YIX4	MAP2K and MAPK activation; Negative regulation of MAPK pathway	EGFR1 signaling pathway	3	1.226	28.38	3.53518e+06	1.53847e+06	3.66	82.69	1.79503e+06	1.72978e+06	1.85809e+06	1.82257e+06	2.70095e+06	2.69741e+06	729164	394655	3.6154e+06	3.4543e+06	3.72197e+06	3.45675e+06	3.24605e+06	3.55792e+06	729164	416267	High	High
FALSE	Master Protein	Q53VB8	Ferritin light chain [OS=Canis lupus familiaris]	61	FALSE	Canis (sp_canonical TaxID=9611_and_subtaxonomies)	9	39	9	175	20.1	6	165.13	9	transport;other biological processes	other cell component	other molecular function	Pf00210	477042	ENSCAFG00000003861; ENSCAFG00030014341; ENSCAFG00805000297; ENSCAFG00845000481	FTL	cfa:477042; Q53VB8	Iron uptake and transport; Neutrophil degranulation; Golgi Associated Vesicle Biogenesis		3	0.878	69.17	356443	3.77977e+06	25.83	93.85	144282	251950	203732	164147	766811	1.01118e+06	1.07116e+07	1.04752e+07	290601	503133	408098	311326	921566	1.33376e+06	1.07116e+07	1.10488e+07	Peak Found	Peak Found
FALSE	Master Protein	P18470	DLA class II histocompatibility antigen, DR-1 beta chain [OS=Canis lupus familiaris]	18	FALSE	Canis (sp_canonical TaxID=9611_and_subtaxonomies)	5	45	5	266	30.1	6.15	152	5	cell organization and biogenesis;other biological processes	plasma membrane;other membranes;other cytoplasmic organelle	other molecular function	Pf00969, Pf07654						Cytokines and inflammatory response	1	1.414	82.84	4.85683e+06	3.31977e+06	5.33	49.24	2.45658e+06	2.52202e+06	2.22512e+06	2.51365e+06	4.0893e+06	3.87796e+06	2.24248e+06	1.72222e+06	4.94785e+06	5.03636e+06	4.45717e+06	4.76748e+06	4.91459e+06	5.11508e+06	2.24248e+06	1.81653e+06	High	High
FALSE	Master Protein	Q28275	Fibronectin [OS=Canis lupus familiaris]	8	FALSE	Canis (sp_canonical TaxID=9611_and_subtaxonomies)	12	51	12	2208	243.1	5.99	133.5	12	cell adhesion;cell organization and biogenesis;stress response;developmental processes;other biological processes	non-structural extracellular	signal transduction activity or receptor binding;nucleic acid binding activity;other molecular function	Pf00039, Pf00040, Pf00041		ENSCAFG00030010199	FN1	Q28275; Q28276			0	0.456	29.53	1.54716e+06	2.03847e+06	14.92	80.95	825443	637961	894142	759131	3777466	3.58534e+06	719186	867794	1.66254e+06	1.27398e+06	1.79107e+06	1.4398e+06	4.53982e+06	4.72912e+06	719186	915315	High	High
FALSE	Master Protein	P01618	Ig kappa chain V region GOM [OS=Canis lupus familiaris]	34	FALSE	Canis (sp_canonical TaxID=9611_and_subtaxonomies)	2	36	2	108	12	6.61	131.02	2	other biological processes	non-structural extracellular;other cell component		Pf07686							0	3.514	43.65	1.20886e+08	4.07103e+07	5.85	50.21	6.1457e+07	5.91189e+07	5.79965e+07	6.96734e+07	5.13853e+07	5.42336e+07	2.64972e+07	2.54436e+07	1.23782e+08	1.18058e+08	1.16174e+08	1.32145e+08	6.17557e+07	7.15348e+07	2.64972e+07	2.68369e+07	High	High
FALSE	Master Protein	Q863J2	Trefoil factor 2 [OS=Canis lupus familiaris]	57	FALSE	Canis (sp_canonical TaxID=9611_and_subtaxonomies)	6	39	6	129	14.1	7.65	126.34	6	signal transduction;other biological processes	non-structural extracellular	signal transduction activity or receptor binding	Pf00088	403489		TFF2	cfa:403489; Q863J2			0	1.187	72.46	2.27402e+06	2.25325e+06	14.51	60.36	1.29547e+06	976741	1.25978e+06	1.08045e+06	994421	990216	4074004	3.6854e+06	2.60922e+06	1.95051e+06	2.52348e+06	2.04922e+06	1.19511e+06	1.30611e+06	4074004	3.88722e+06	High	High
FALSE	Master Protein	Q076A7	Myosin-2 [OS=Canis lupus familiaris]	6	FALSE	Canis (sp_canonical TaxID=9611_and_subtaxonomies)	12	32	1	1940	223.1	5.81	125.52	12	cell organization and biogenesis;stress response;other biological processes	cytoskeleton;ER/Golgi;other cell component	cytoskeletal activity;other molecular function	Pf00063, Pf01576, Pf02736	608242	ENSCAFG00000030337; ENSCAFG00030002092; ENSCAFG00040017838; ENSCAFG00805004342; ENSCAFG00845002613	MYH2	cfa:608242; Q076A7	Regulation of actin dynamics for phagocytic cup formation		1	0.01			338827		33.98					471258	262427	272426	314445					566365	346145	272426	331664	Not Found	Not Found
FALSE	Master Protein	P01785	Ig heavy chain V region MOO [OS=Canis lupus familiaris]	32	FALSE	Canis (sp_canonical TaxID=9611_and_subtaxonomies)	3	29	3	117	12.7	4.72	120.14	3	other biological processes	other cell component	other molecular function	Pf07686							0	0.861	38.49	1.77772e+07	1.66783e+07	9.72	30.85	8.72546e+06	9.00502e+06	9.59703e+06	7.9948e+06	1.70665e+07	1.73333e+07	1.3562e+07	1.12683e+07	1.75741e+07	1.79826e+07	1.9224e+07	1.51632e+07	2.05108e+07	2.28629e+07	1.3562e+07	1.18854e+07	High	High
FALSE	Master Protein	Q50KA8	Nucleoside diphosphate kinase B [OS=Canis lupus familiaris]	64	FALSE	Canis (sp_canonical TaxID=9611_and_subtaxonomies)	8	56	6	152	17.4	7.99	119.28	8	protein metabolism;other metabolic processes;signal transduction;other biological processes	nucleus;other cell component	nucleic acid binding activity;kinase activity;other molecular function	Pf00334	480559	ENSCAFG00000050078	NME2	cfa:480559; Q50KA8	Neutrophil degranulation; Interconversion of nucleotide di- and triphosphates; Azathioprine ADME; Ribavirin ADME		4	1.082	26.73	986335	1.0297e+06	18.24	19.06	392310	586938	440625	581152	814059	942814	779306	1.02747e+06	790158	1.17209e+06	882622	1.10223e+06	978350	1.24359e+06	779306	1.08374e+06	High	High
FALSE	Master Protein	Q28895	NPC intracellular cholesterol transporter 2 [OS=Canis lupus familiaris]	42	FALSE	Canis (sp_canonical TaxID=9611_and_subtaxonomies)	5	34	5	149	16	8.02	111.95	5	other metabolic processes;transport	non-structural extracellular;ER/Golgi;other cytoplasmic organelle	other molecular function	Pf02221			NPC2	Q28895			0	0.595	64.78	2.07546e+06	3.80579e+06	4.52	29.72	1.12242e+06	1.03077e+06	1.03547e+06	1.09497e+06	2.18927e+06	2.5096e+06	5.25258e+06	4.14841e+06	2.26069e+06	2.0584e+06	2.07416e+06	2.07676e+06	2.6311e+06	3.3102e+06	5.25258e+06	4.37558e+06	High	High
FALSE	Master Protein	P18466	DLA class I histocompatibility antigen, A9/A9 alpha chain [OS=Canis lupus familiaris]	22	FALSE	Canis (sp_canonical TaxID=9611_and_subtaxonomies)	6	26	6	362	40.4	5.87	104.69	6	other biological processes	non-structural extracellular;plasma membrane;other membranes;ER/Golgi	signal transduction activity or receptor binding;other molecular function	Pf00129, Pf06623, Pf07654							0	1.5	48.49	2.29657e+06	1.66065e+06	1.27	44.39	1.12143e+06	1.16664e+06	1.14542e+06	1.21201e+06	2.06539e+06	1.88805e+06	1.10023e+06	1.05332e+06	2.2587e+06	2.32972e+06	2.2944e+06	2.29874e+06	2.48222e+06	2.49036e+06	1.10023e+06	1.111e+06	High	High
FALSE	Master Protein	Q50KA9	Nucleoside diphosphate kinase A [OS=Canis lupus familiaris]	49	FALSE	Canis (sp_canonical TaxID=9611_and_subtaxonomies)	6	42	4	152	17.2	6.01	98.41	6	other metabolic processes;transport;developmental processes;other biological processes	nucleus;other cell component	kinase activity;other molecular function	Pf00334	480558	ENSCAFG00000023628; ENSCAFG00030013879; ENSCAFG00040025991; ENSCAFG00805007894; ENSCAFG00845015140	NME1	cfa:480558; Q50KA9	Interconversion of nucleotide di- and triphosphates; Azathioprine ADME; Ribavirin ADME		3	1.176	30.39	785289	892065	37.34	4.86	475864	388757	396558	176203	679925	678630	889018	867281	958447	776330	794351	334193	817145	895123	889018	914774	High	High
FALSE	Master Protein	P60530	Hemoglobin subunit alpha [OS=Canis latrans]	62	FALSE	Canis (sp_canonical TaxID=9611_and_subtaxonomies)	6	27	6	142	15.4	8.06	94.38	6	transport	cytosol	other molecular function	Pf00042			HBA	P01952; P60530			0	0.227	40.11	410006	3.81256e+06	16.91	51.13	176735	236486	236333	183665	2.13489e+06	1.93215e+06	5.66526e+06	6.73255e+06	355964	472252	473401	348346	2.56574e+06	2.54853e+06	5.66526e+06	7.10123e+06	Peak Found	High
FALSE	Master Protein	P25291	Pancreatic secretory granule membrane major glycoprotein GP2 [OS=Canis lupus familiaris]	33	FALSE	Canis (sp_canonical TaxID=9611_and_subtaxonomies)	14	44	14	509	56.7	5.62	89.42	14	stress response;transport;other biological processes	non-structural extracellular;plasma membrane;other membranes;other cytoplasmic organelle;other cell component		Pf00100			GP2	P25291			0	0.836	106.24	5.77879e+06	7.05467e+06	10.26	14.22	2.84589e+06	2.62031e+06	2.90847e+06	3.52312e+06	6.15681e+06	5.60984e+06	6.72604e+06	5.092e+06	5.73196e+06	5.23264e+06	5.82599e+06	6.68208e+06	7.39935e+06	7.39946e+06	6.72604e+06	5.37085e+06	High	High
FALSE	Master Protein	P60524	Hemoglobin subunit beta [OS=Canis lupus familiaris]	66	FALSE	Canis (sp_canonical TaxID=9611_and_subtaxonomies)	11	30	11	146	16	8.05	88.01	11	other metabolic processes;transport;other biological processes	cytosol;other cell component	other molecular function	Pf00042			HBB	P02056; P60524			0	0.317	35.98	238514	3.73999e+06	40.24	29.45	85830.1	164792	178005	84524.2	2.11862e+06	2.3506e+06	4.51142e+06	4.59909e+06	172872	329083	356565	160312	2.54619e+06	3.10047e+06	4.51142e+06	4.85094e+06	High	High
FALSE	Master Protein	P49824	Myosin-7 [OS=Canis lupus familiaris]	4	FALSE	Canis (sp_canonical TaxID=9611_and_subtaxonomies)	9	23	3	1935	222.8	5.73	85.56	9	cell organization and biogenesis;developmental processes;other biological processes	cytoskeleton;other cell component	cytoskeletal activity;other molecular function	Pf00063, Pf01576, Pf02736	403807	ENSCAFG00040002574; ENSCAFG00805015934; ENSCAFG00845003780	MYH7	cfa:403807; P49824; Q076A2			0	0.01			733589		3.53							752152	678338							752152	715485	Not Found	Not Found
FALSE	Master Protein	Q6EIZ1	Keratin, type II cytoskeletal 2 epidermal [OS=Canis lupus familiaris]	12	FALSE	Canis (sp_canonical TaxID=9611_and_subtaxonomies)	10	36	7	633	64.5	7.74	82.64	10	cell organization and biogenesis;other biological processes	cytoskeleton;other cell component	bone, tooth or skin structural activity	Pf00038, Pf16208			KRT2	Q6EIZ1			0	0.715	32.53	1.91338e+06	1.26432e+06	8.69	84.81	959778	948372	985511	853151	2.3615e+06	2.28306e+06	563235	323876	1.93311e+06	1.89386e+06	1.97409e+06	1.61812e+06	2.83809e+06	3.01139e+06	563235	341611	High	High
FALSE	Master Protein	P01002	Double-headed protease inhibitor, submandibular gland [OS=Canis lupus familiaris]	63	FALSE	Canis (sp_canonical TaxID=9611_and_subtaxonomies)	6	25	6	115	12.8	7.93	79.81	6		non-structural extracellular	enzyme regulator activity	Pf00050							0	0.926	43.23	767264	899019	16.32	73.55	375087	283509	389015	446596	552594	418174	2.54739e+06	1.15382e+06	755470	566154	779242	847030	664117	551578	2.54739e+06	1.21701e+06	High	High
FALSE	Master Protein	Q9TU53	Cubilin [OS=Canis lupus familiaris]	5	FALSE	Canis (sp_canonical TaxID=9611_and_subtaxonomies)	11	29	11	3620	397.2	5.44	77.81	11	other metabolic processes;transport	plasma membrane;other membranes;other cytoplasmic organelle;other cell component	other molecular function	Pf00008, Pf00431, Pf07645, Pf12947	403767		CUBN	cfa:403767; Q9TU53			0	0.893	75.27	801911	3.05372e+06	15.03	94.66	508072	385145	417402	391411	774693	751524	9.40731e+06	9.40078e+06	1.02332e+06	769118	836103	742364	931039	991271	9.40731e+06	9.91558e+06	Peak Found	High
FALSE	Master Protein	P81708	Lysozyme C, milk isozyme [OS=Canis lupus familiaris]	33	FALSE	Canis (sp_canonical TaxID=9611_and_subtaxonomies)	3	21	3	129	14.5	8.29	73.45	3	other metabolic processes;stress response;other biological processes		other molecular function	Pf00062							0	1.238	16.29	708906	495461	3.77	28.11	344796	374705	344991	381545	513258	481013	365628	377303	694460	748270	691057	723653	616841	634463	365628	397965	High	High
FALSE	Master Protein	Q28259	Glyceraldehyde-3-phosphate dehydrogenase [OS=Canis lupus familiaris]	24	FALSE	Canis (sp_canonical TaxID=9611_and_subtaxonomies)	5	31	5	333	35.8	8.12	72.2	5	cell organization and biogenesis;protein metabolism;other metabolic processes;stress response;other biological processes	cytosol;cytoskeleton;nucleus;other cell component	cytoskeletal activity;other molecular function	Pf00044, Pf02800			GAPDH	Q28259; Q9N2D6			0	1.775	48.02	7.71286e+07	2.35497e+07	2.22	83.71	3.85905e+07	3.83263e+07	3.75006e+07	4.17266e+07	4.63455e+07	4.96197e+07	9.95688e+06	9.38622e+06	7.77259e+07	7.65358e+07	7.51179e+07	7.91402e+07	5.56988e+07	6.54491e+07	9.95688e+06	9.90022e+06	High	High
FALSE	Master Protein	P63050	Ubiquitin-60S ribosomal protein L40 [OS=Canis lupus familiaris]	27	FALSE	Canis (sp_canonical TaxID=9611_and_subtaxonomies)	3	15	3	128	14.7	9.83	54.1	3	protein metabolism;other metabolic processes	plasma membrane;other membranes;cytosol;ER/Golgi;translational apparatus;nucleus;other cell component	other molecular function	Pf00240, Pf01020	403722	ENSCAFG00000014723; ENSCAFG00030016247; ENSCAFG00040016838; ENSCAFG00040023038; ENSCAFG00805020732; ENSCAFG00845020932	UBA52	cfa:403722; P63049; P63050; Q7JK34; Q9XSV1	UCH proteinases; DNA Damage Recognition in GG-NER; Activation of IRF3, IRF7 mediated by TBK1, IKBKE; IKK complex recruitment mediated by RIP1; TRAF6-mediated induction of TAK1 complex within TLR4 complex; IRAK2 mediated activation of TAK1 complex upon TLR7/8 or 9 stimulation; Downstream TCR signaling; Regulation of signaling by CBL; L13a-mediated translational silencing of Ceruloplasmin expressio…		142	1.558	33.26	1.25021e+06	823676	7.53	24.53	624170	626650	623541	564645	815819	818285	658529	656034	1.25715e+06	1.25139e+06	1.24902e+06	1.07093e+06	980465	1.07933e+06	658529	691959	High	High
FALSE	Master Protein	F1PT61	Myosin-16 [OS=Canis lupus familiaris]	2	FALSE	Canis (sp_canonical TaxID=9611_and_subtaxonomies)	3	12	2	1930	222.5	6.02	36.66	3		cytoskeleton;other cell component	cytoskeletal activity;other molecular function	Pf00063, Pf01576, Pf02736			MYH16	F1PT61			0	7.802	3.2	2.31237e+06	245825	5.23	23.84	1.15449e+06	1.20183e+06	1.14798e+06	1.11688e+06	250079	221604	206740	175745	2.32528e+06	2.4e+06	2.29953e+06	2.11832e+06	300549	292298	206740	185368	High	High
FALSE	Master Protein	O18835	Beta-glucuronidase [OS=Canis lupus familiaris]	14	FALSE	Canis (sp_canonical TaxID=9611_and_subtaxonomies)	7	17	7	651	74.4	6.57	28.99	7	other metabolic processes	non-structural extracellular;other cytoplasmic organelle	signal transduction activity or receptor binding;other molecular function	Pf00703, Pf02836, Pf02837	403831		GUSB	cfa:403831; O18835			0	1.034	59.55	8.15395e+06	7.69009e+06	3.39	9	4.02863e+06	3.92427e+06	4.24826e+06	4.32025e+06	6.59081e+06	6.69038e+06	7.21961e+06	7.07834e+06	8.11414e+06	7.8366e+06	8.50975e+06	8.19395e+06	7.92095e+06	8.82471e+06	7.21961e+06	7.46596e+06	High	Peak Found
FALSE	Master Protein	P23685	Sodium/calcium exchanger 1 [OS=Canis lupus familiaris]	4	FALSE	Canis (sp_canonical TaxID=9611_and_subtaxonomies)	3	7	3	970	107.9	4.96	28.99	3	transport;other biological processes	plasma membrane;other membranes;nucleus;other cell component	transporter activity;cytoskeletal activity;other molecular function	Pf01699, Pf03160, Pf16494	475738	ENSCAFG00000023592; ENSCAFG00845024998	SLC8A1	cfa:475738; P23685	Ion homeostasis; Reduction of cytosolic Ca++ levels; Sodium/Calcium exchangers	Calcium regulation in cardiac cells	4	0.688	32.6	48395.6	256357	8.4	75.54			25640.2	24043.6	57544.9	103931	479397	463941			51360.3	45602	69158.5	137087	479397	489347	Not Found	Not Found
FALSE	Master Protein	Q28247	Collagen alpha-5(IV) chain [OS=Canis lupus familiaris]	1	FALSE	Canis (sp_canonical TaxID=9611_and_subtaxonomies)	2	8	2	1691	162.1	8.24	24.04	2	cell adhesion;cell organization and biogenesis	non-structural extracellular;extracellular matrix;other cell component	extracellular structural activity	Pf01391, Pf01413	403466		COL4A5	cfa:403466; Q28247; Q866Z2			0	0.097	88.81	61232.3	413864	22.22	101.5	24237.1	38252.4	30568.5		91663.5	73950.8	1.64663e+06	1.4741e+06	48816.3	76388.3	61232.3		110163	97542.2	1.64663e+06	1.55482e+06	Peak Found	Peak Found
FALSE	Master Protein	O18740	Keratin, type I cytoskeletal 9 [OS=Canis lupus familiaris]	3	FALSE	Canis (sp_canonical TaxID=9611_and_subtaxonomies)	3	15	2	786	76.3	5.95	23.42	3	cell organization and biogenesis;other biological processes	cytoskeleton	other molecular function	Pf00038			KRT9	O18740			0	1.339	28.12	741087	526852	3.45	20.09	348412	365966	378485	396228	492746	474376	401605	444387	701743	730817	758149	751500	592190	625709	401605	468722	Peak Found	Peak Found
FALSE	Master Protein	Q8HY81	Cathepsin S [OS=Canis lupus familiaris]	34	FALSE	Canis (sp_canonical TaxID=9611_and_subtaxonomies)	6	10	6	331	37.2	8.13	20.7	6	protein metabolism;other metabolic processes;other biological processes	non-structural extracellular;other cytoplasmic organelle;other cell component	enzyme regulator activity;other molecular function	Pf00112, Pf08246	403400		CTSS	cfa:403400; Q8HY81			0	0.852	0.89	153330	348042		58.55		76781.9			71955.7		348042	345293		153330			86477.6		348042	364202	Not Found	Peak Found
FALSE	Master Protein	Q076A3	Myosin-13 [OS=Canis lupus familiaris]	1	FALSE	Canis (sp_canonical TaxID=9611_and_subtaxonomies)	2	6	1	1940	223.2	5.68	20.54	2	other biological processes	cytoskeleton;other cell component	cytoskeletal activity;other molecular function	Pf00063, Pf01576, Pf02736			MYH13	Q076A3			0	0.01			306369		13.76							277882	320239							277882	337776	Not Found	Not Found
FALSE	Master Protein	P81709	Lysozyme C, spleen isozyme [OS=Canis lupus familiaris]	38	FALSE	Canis (sp_canonical TaxID=9611_and_subtaxonomies)	3	5	3	130	14.6	8.81	15.41	3	other metabolic processes;stress response;other biological processes		other molecular function	Pf00062					Neutrophil degranulation; Antimicrobial peptides		2	0.671	47.43	167377	284997	27.38	20.89	106768	83816.3	61319.8		255338	283078	264684	218862	215043	167377	122831		306869	373383	264684	230847	Peak Found	Peak Found
FALSE	Master Protein	Q5W416	Proteasome subunit beta type-8 [OS=Canis lupus familiaris]	8	FALSE	Canis (sp_canonical TaxID=9611_and_subtaxonomies)	2	3	2	276	30.5	7.72	8.11	2	protein metabolism;other metabolic processes;other biological processes	nucleus;other cell component	other molecular function	Pf00227	474865	ENSCAFG00030014780; ENSCAFG00040019726; ENSCAFG00805010913; ENSCAFG00845018353	PSMB8	cfa:474865; Q5W416	UCH proteinases; Downstream TCR signaling; Ub-specific processing proteases; Dectin-1 mediated noncanonical NF-kB signaling; NIK-->noncanonical NF-kB signaling; Neddylation; Antigen processing: Ubiquitination & Proteasome degradation; Separation of Sister Chromatids; Oxygen-dependent proline hydroxylation of Hypoxia-inducible Factor Alpha; The role of GTSE1 in G2/M progression after G2 checkpoint…		47	0.01			267203		3.78							274436	246654							274436	260161	Not Found	Not Found
FALSE	Master Protein	Q9TSX8	Pantetheinase [OS=Canis lupus familiaris]	5	FALSE	Canis (sp_canonical TaxID=9611_and_subtaxonomies)	2	4	2	514	57.4	6.65	5.39	2	other metabolic processes	plasma membrane;other membranes	other molecular function	Pf00795, Pf19018	442973	ENSCAFG00805000995; ENSCAFG00845004723; ENSCAFG00845004762	VNN1	cfa:442973; Q9TSX8	Neutrophil degranulation; Post-translational modification: synthesis of GPI-anchored proteins; Vitamin B5 (pantothenate) metabolism		3	0.55	21.69	79277.4	144061		19.55				41799	151010	125409	125463	116858				79277.4	181487	165416	125463	123258	Not Found	Not Found
FALSE	Master Protein	Q6TEQ7	Annexin A2 [OS=Canis lupus familiaris]	10	FALSE	Canis (sp_canonical TaxID=9611_and_subtaxonomies)	3	3	3	339	38.6	7.31	4.33	3	transport	non-structural extracellular;extracellular matrix;plasma membrane;other membranes;ER/Golgi;nucleus;other cytoplasmic organelle;other cell component	transporter activity;enzyme regulator activity;cytoskeletal activity;other molecular function	Pf00191	403435	ENSCAFG00030009412	ANXA2	cfa:403435; Q6TEQ7	Neutrophil degranulation; Dissolution of Fibrin Clot		2	0.45	33.12	74255.1	76882.3	33.33	73.38	34696.4	39510.8	56805.5	27107.6	149560	114767	39047	34766.3	69882.6	78901.3	113788	51413.3	179744	151379	39047	36670.2	Peak Found	Peak Found
FALSE	Master Protein	O46607	Epididymal secretory glutathione peroxidase [OS=Canis lupus familiaris]	7	FALSE	Canis (sp_canonical TaxID=9611_and_subtaxonomies)	2	3	2	221	25.3	8.91	3.1	2	stress response;other biological processes	non-structural extracellular	other molecular function	Pf00255	403877		GPX5	cfa:403877; O46607			0	0.01			339888		19.44							390302	280620							390302	295987	Not Found	Not Found
[truncated: 8 more columns]

## Sheet: DEPs
Accession	Description	Coverage [%]	Marked as	# Peptides	# PSMs	# Unique Peptides	# AAs	MW [kDa]	calc. pI	Score Sequest HT: Sequest HT	# Peptides (by Search Engine): Sequest HT	Gene Symbol	Abundance Ratio: DD/WD	p value	Abundance Ratio Variability [%]: DD / WD	Abundances (Grouped): dalmata	Abundances (Grouped): w	Abundances (Grouped) CV [%]: dalmata	Abundances (Grouped) CV [%]: w	Abundance: Technical Replicate 1 – Dalmatians	Abundance: Technical Replicate 2 – Dalmatians	Abundance: Technical Replicate 3 – Dalmatians	Abundance: Technical Replicate 4 – Dalmatians	Abundance: Technical Replicate 1 – Weimaraners	Abundance: Technical Replicate 2 – Weimaraners	Abundance: Technical Replicate 3 – Weimaraners	Abundance: Technical Replicate 4 – Weimaraners	Normalized Abundance: Technical Replicate 1 – Dalmatians	Normalized Abundance: Technical Replicate 2 – Dalmatians	Normalized Abundance: Technical Replicate 3 – Dalmatians	Normalized Abundance: Technical Replicate 4 – Dalmatians	Normalized Abundance: Technical Replicate 1 – Weimaraners	Normalized Abundance: Technical Replicate 2 – Weimaraners	Normalized Abundance: Technical Replicate 3 – Weimaraners	Normalized Abundance: Technical Replicate 4 – Weimaraners	Found in Technical Replicate 1 – Dalmatians	Found in Technical Replicate 2 – Dalmatians	Found in Technical Replicate 3 – Dalmatians	Found in Technical Replicate 4 – Dalmatians	Found in Technical Replicate 1 – Weimaraners	Found in Technical Replicate 2 – Weimaraners	Found in Technical Replicate 3 – Weimaraners	Found in Technical Replicate 4 – Weimaraners	# Protein Groups	Modifications
F1PT61	Myosin-16 [OS=Canis lupus familiaris]	2	Canis (sp_canonical TaxID=9611_and_subtaxonomies)	3	12	2	1930	222.5	6.02	36.66	3	MYH16	7.802	8.02536e-08	3.2	2.31237e+06	245825	5.23	23.84	1.15449e+06	1.20183e+06	1.14798e+06	1.11688e+06	250079	221604	206740	175745	2.32528e+06	2.4e+06	2.29953e+06	2.11832e+06	300549	292298	206740	185368	High	High	High	High	High	High	High	High	1
Q5XWD5	Cobalamin binding intrinsic factor [OS=Canis lupus familiaris]	24	Canis (sp_canonical TaxID=9611_and_subtaxonomies)	9	65	9	417	45	5.78	189.08	9	CBLIF	3.578	0.000750486	89.48	9.16424e+06	1.25541e+06	1.54	97.83	4.52901e+06	4.61038e+06	4.49947e+06	4.9284e+06	3.59388e+06	3.00925e+06	397065	282447	9.12195e+06	9.20673e+06	9.01296e+06	9.34739e+06	4.31918e+06	3.96924e+06	397065	297914	High	High	High	High	High	High	High	High	1
P01618	Ig kappa chain V region GOM [OS=Canis lupus familiaris]	34	Canis (sp_canonical TaxID=9611_and_subtaxonomies)	2	36	2	108	12	6.61	131.02	2		3.514	0.000815056	43.65	1.20886e+08	4.07103e+07	5.85	50.21	6.1457e+07	5.91189e+07	5.79965e+07	6.96734e+07	5.13853e+07	5.42336e+07	2.64972e+07	2.54436e+07	1.23782e+08	1.18058e+08	1.16174e+08	1.32145e+08	6.17557e+07	7.15348e+07	2.64972e+07	2.68369e+07	High	High	High	High	High	High	High	High	1
P55261	Carboxypeptidase B [OS=Canis lupus familiaris]	42	Canis (sp_canonical TaxID=9611_and_subtaxonomies)	14	97	14	416	47.6	6.6	405.24	14	CPB1	2.024	0.0104982	98.74	5.05077e+07	1.22592e+07	2.39	88.87	2.61949e+07	2.52048e+07	2.53022e+07	2.64147e+07	2.79828e+07	2.643e+07	4.46071e+06	4.23685e+06	5.27595e+07	5.03329e+07	5.06831e+07	5.00991e+07	3.36302e+07	3.48616e+07	4.46071e+06	4.46886e+06	High	High	High	High	High	High	High	High	1
P54714	Triosephosphate isomerase [OS=Canis lupus familiaris]	78	Canis (sp_canonical TaxID=9611_and_subtaxonomies)	14	131	14	249	26.7	7.33	384.16	14	TPI1	1.901	0.0118402	61.2	9.3906e+06	3.89064e+06	6.08	61.68	4.86344e+06	4.78795e+06	4.60429e+06	4.48287e+06	5.21918e+06	5.35426e+06	2.41325e+06	1.6253e+06	9.79554e+06	9.56133e+06	9.22292e+06	8.50237e+06	6.2725e+06	7.06235e+06	2.41325e+06	1.7143e+06	High	High	High	High	High	High	High	High	1
Q28259	Glyceraldehyde-3-phosphate dehydrogenase [OS=Canis lupus familiaris]	24	Canis (sp_canonical TaxID=9611_and_subtaxonomies)	5	31	5	333	35.8	8.12	72.2	5	GAPDH	1.775	0.0298196	48.02	7.71286e+07	2.35497e+07	2.22	83.71	3.85905e+07	3.83263e+07	3.75006e+07	4.17266e+07	4.63455e+07	4.96197e+07	9.95688e+06	9.38622e+06	7.77259e+07	7.65358e+07	7.51179e+07	7.91402e+07	5.56988e+07	6.54491e+07	9.95688e+06	9.90022e+06	High	High	High	High	High	High	High	High	1
P06871	Serine protease 1 [OS=Canis lupus familiaris]	81	Canis (sp_canonical TaxID=9611_and_subtaxonomies)	12	142	12	246	26.2	8.07	556.01	12	PRSS1	1.736	0.0341592	84.89	8.90724e+07	3.90934e+07	2.76	64.54	4.40949e+07	4.59033e+07	4.45973e+07	4.51922e+07	5.89582e+07	5.7691e+07	2.15687e+07	1.91424e+07	8.88122e+07	9.16667e+07	8.93334e+07	8.57133e+07	7.0857e+07	7.60953e+07	2.15687e+07	2.01906e+07	High	High	High	High	High	High	High	High	1
P63050	Ubiquitin-60S ribosomal protein L40 [OS=Canis lupus familiaris]	27	Canis (sp_canonical TaxID=9611_and_subtaxonomies)	3	15	3	128	14.7	9.83	54.1	3	UBA52	1.558	0.0208566	33.26	1.25021e+06	823676	7.53	24.53	624170	626650	623541	564645	815819	818285	658529	656034	1.25715e+06	1.25139e+06	1.24902e+06	1.07093e+06	980465	1.07933e+06	658529	691959	High	High	High	High	High	High	High	High	1
P81709	Lysozyme C, spleen isozyme [OS=Canis lupus familiaris]	38	Canis (sp_canonical TaxID=9611_and_subtaxonomies)	3	5	3	130	14.6	8.81	15.41	3	LYZ	0.671	0.0320539	47.43	167377	284997	27.38	20.89	106768	83816.3	61319.8		255338	283078	264684	218862	215043	167377	122831		306869	373383	264684	230847	Peak Found	Peak Found	Peak Found	Not Found	High	High	High	High	1
Q28895	NPC intracellular cholesterol transporter 2 [OS=Canis lupus familiaris]	42	Canis (sp_canonical TaxID=9611_and_subtaxonomies)	5	34	5	149	16	8.02	111.95	5	NPC2	0.595	0.0222664	64.78	2.07546e+06	3.80579e+06	4.52	29.72	1.12242e+06	1.03077e+06	1.03547e+06	1.09497e+06	2.18927e+06	2.5096e+06	5.25258e+06	4.14841e+06	2.26069e+06	2.0584e+06	2.07416e+06	2.07676e+06	2.6311e+06	3.3102e+06	5.25258e+06	4.37558e+06	High	High	High	High	High	High	High	High	1
P06872	Anionic trypsin [OS=Canis lupus familiaris]	60	Canis (sp_canonical TaxID=9611_and_subtaxonomies)	8	252	8	247	26.4	4.83	969.67	8	PRSS2	0.554	0.0264106	75.84	9.86737e+07	1.53968e+08	2.32	25.96	4.73863e+07	5.05334e+07	4.90299e+07	5.22699e+07	1.02289e+08	9.35985e+07	1.92018e+08	1.86843e+08	9.54417e+07	1.00913e+08	9.82126e+07	9.91369e+07	1.22933e+08	1.23458e+08	1.92018e+08	1.97075e+08	High	High	High	High	High	High	High	High	1
Q9TSX8	Pantetheinase [OS=Canis lupus familiaris]	5	Canis (sp_canonical TaxID=9611_and_subtaxonomies)	2	4	2	514	57.4	6.65	5.39	2	VNN1	0.55	0.0013	21.69	79277.4	144061		19.55				41799	151010	125409	125463	116858				79277.4	181487	165416	125463	123258	Not Found	Not Found	Not Found	Peak Found	High	High	Peak Found	High	1
P60524	Hemoglobin subunit beta [OS=Canis lupus familiaris]	66	Canis (sp_canonical TaxID=9611_and_subtaxonomies)	11	30	11	146	16	8.05	88.01	11	HBB	0.317	0.000743337	35.98	238514	3.73999e+06	40.24	29.45	85830.1	164792	178005	84524.2	2.11862e+06	2.3506e+06	4.51142e+06	4.59909e+06	172872	329083	356565	160312	2.54619e+06	3.10047e+06	4.51142e+06	4.85094e+06	High	High	High	Peak Found	High	High	High	High	1
P60530	Hemoglobin subunit alpha [OS=Canis latrans]	62	Canis (sp_canonical TaxID=9611_and_subtaxonomies)	6	27	6	142	15.4	8.06	94.38	6	HBA	0.227	0.0120837	40.11	410006	3.81256e+06	16.91	51.13	176735	236486	236333	183665	2.13489e+06	1.93215e+06	5.66526e+06	6.73255e+06	355964	472252	473401	348346	2.56574e+06	2.54853e+06	5.66526e+06	7.10123e+06	Peak Found	High	High	High	High	High	High	High	1
Q95MP7	Ferritin heavy chain [OS=Canis lupus familiaris]	85	Canis (sp_canonical TaxID=9611_and_subtaxonomies)	16	93	16	183	21.3	5.88	348.38	16	FTH1	0.136	0.0535088	126.05	897190	1.95352e+07	40.48	80.26	816056	464101	347105	457935	6.80751e+06	6.44602e+06	4.75469e+07	4.25541e+07	1.64363e+06	926788	695291	868537	8.18138e+06	8.50239e+06	4.75469e+07	4.48844e+07	Peak Found	Peak Found	Peak Found	Peak Found	High	High	High	High	1	Met-loss+Acetyl [N-Term]
