# Supplementary material for: Comparative Analysis of the Fecal Proteome in Two Canine Breeds: Dalmatians and Weimaraners
Source: Int J Mol Sci. 2025 Aug 25;26(17):8247. doi: 10.3390/ijms26178247 (PMC12428007; doi:10.3390/ijms26178247)
Supplement: Supplementary file 1 [file ijms-26-08247-s001.zip › Supplementary Table S1 (GO enrichment of qualitative dataset)_03-07-25.xlsx]

## Sheet: DD
#category	term ID	term description	observed gene count	background gene count	strength	signal	false discovery rate	matching proteins in your network (IDs)	matching proteins in your network (labels)
GO Process	GO:0007586	Digestion	4	60	1.65	0.62	0.0256	9615.ENSCAFP00000005682,9615.ENSCAFP00000029763,9615.ENSCAFP00000043963,9615.ENSCAFP00000057618	LOC475521,CTRB2,PRSS2,TFF2
GO Function	GO:0008233	Peptidase activity	7	608	0.89	0.5	0.0193	9615.ENSCAFP00000005682,9615.ENSCAFP00000006531,9615.ENSCAFP00000017681,9615.ENSCAFP00000029763,9615.ENSCAFP00000029992,9615.ENSCAFP00000043963,9615.ENSCAFP00000046064	LOC475521,CTSC,ANPEP,CTRB2,LOC479668,PRSS2,CELA1
GO Function	GO:0004175	Endopeptidase activity	6	415	0.99	0.54	0.0193	9615.ENSCAFP00000005682,9615.ENSCAFP00000006531,9615.ENSCAFP00000029763,9615.ENSCAFP00000029992,9615.ENSCAFP00000043963,9615.ENSCAFP00000046064	LOC475521,CTSC,CTRB2,LOC479668,PRSS2,CELA1
GO Function	GO:0004252	Serine-type endopeptidase activity	5	149	1.35	0.73	0.0088	9615.ENSCAFP00000005682,9615.ENSCAFP00000029763,9615.ENSCAFP00000029992,9615.ENSCAFP00000043963,9615.ENSCAFP00000046064	LOC475521,CTRB2,LOC479668,PRSS2,CELA1
GO Component	GO:0005576	Extracellular region	15	1991	0.71	0.7	4.72e-05	9615.ENSCAFP00000000716,9615.ENSCAFP00000005682,9615.ENSCAFP00000006531,9615.ENSCAFP00000009968,9615.ENSCAFP00000013141,9615.ENSCAFP00000015184,9615.ENSCAFP00000026630,9615.ENSCAFP00000029763,9615.ENSCAFP00000029992,9615.ENSCAFP00000043963,9615.ENSCAFP00000046064,9615.ENSCAFP00000051937,9615.ENSCAFP00000052889,9615.ENSCAFP00000057618,9615.ENSCAFP00000066679	DLA88,LOC475521,CTSC,LOC111092171,LYZF2,CBLIF,GP2,CTRB2,LOC479668,PRSS2,CELA1,HV01_CANLF,NPC2-2,TFF2,FN1
GO Component	GO:0005615	Extracellular space	11	1302	0.75	0.63	0.0011	9615.ENSCAFP00000000716,9615.ENSCAFP00000005682,9615.ENSCAFP00000006531,9615.ENSCAFP00000015184,9615.ENSCAFP00000026630,9615.ENSCAFP00000029763,9615.ENSCAFP00000029992,9615.ENSCAFP00000043963,9615.ENSCAFP00000046064,9615.ENSCAFP00000051937,9615.ENSCAFP00000057618	DLA88,LOC475521,CTSC,CBLIF,GP2,CTRB2,LOC479668,PRSS2,CELA1,HV01_CANLF,TFF2

## Sheet: WD
#category	term ID	term description	observed gene count	background gene count	strength	signal	false discovery rate	matching proteins in your network (IDs)	matching proteins in your network (labels)
GO Function	GO:0043167	Ion binding	25	5213	0.3	0.26	0.0395	9615.ENSCAFP00000004225,9615.ENSCAFP00000005682,9615.ENSCAFP00000005721,9615.ENSCAFP00000005761,9615.ENSCAFP00000006833,9615.ENSCAFP00000009692,9615.ENSCAFP00000013012,9615.ENSCAFP00000013141,9615.ENSCAFP00000017681,9615.ENSCAFP00000022281,9615.ENSCAFP00000022286,9615.ENSCAFP00000023396,9615.ENSCAFP00000025500,9615.ENSCAFP00000025504,9615.ENSCAFP00000025727,9615.ENSCAFP00000025869,9615.ENSCAFP000…	CYCS,LOC475521,DLD,FTL,CUBN,SLC8A1,SOD1,LYZF2,ANPEP,ACTG1,MYH16,FTH1,NME1,NME2,MYH13,MYH2,MYH4,CDH1,PRSS2,CELA1,ANXA2,MYH6,PEBP1,LOC609402,TAP1
GO Function	GO:0036094	Small molecule binding	16	2463	0.43	0.3	0.0395	9615.ENSCAFP00000005721,9615.ENSCAFP00000006833,9615.ENSCAFP00000015184,9615.ENSCAFP00000022224,9615.ENSCAFP00000022281,9615.ENSCAFP00000022286,9615.ENSCAFP00000025500,9615.ENSCAFP00000025504,9615.ENSCAFP00000025727,9615.ENSCAFP00000025869,9615.ENSCAFP00000025934,9615.ENSCAFP00000052889,9615.ENSCAFP00000053932,9615.ENSCAFP00000059981,9615.ENSCAFP00000063042,9615.ENSCAFP00000064521	DLD,CUBN,CBLIF,GAPDH,ACTG1,MYH16,NME1,NME2,MYH13,MYH2,MYH4,NPC2-2,MYH6,PEBP1,LOC609402,TAP1
GO Function	GO:0008233	Peptidase activity	8	608	0.73	0.38	0.0395	9615.ENSCAFP00000005682,9615.ENSCAFP00000006531,9615.ENSCAFP00000017681,9615.ENSCAFP00000017782,9615.ENSCAFP00000029763,9615.ENSCAFP00000029992,9615.ENSCAFP00000043963,9615.ENSCAFP00000046064	LOC475521,CTSC,ANPEP,CTSS,CTRB2,LOC479668,PRSS2,CELA1
GO Function	GO:0004175	Endopeptidase activity	7	415	0.84	0.4	0.0395	9615.ENSCAFP00000005682,9615.ENSCAFP00000006531,9615.ENSCAFP00000017782,9615.ENSCAFP00000029763,9615.ENSCAFP00000029992,9615.ENSCAFP00000043963,9615.ENSCAFP00000046064	LOC475521,CTSC,CTSS,CTRB2,LOC479668,PRSS2,CELA1
GO Function	GO:0000146	Microfilament motor activity	5	38	1.73	1.24	0.00018	9615.ENSCAFP00000022286,9615.ENSCAFP00000025727,9615.ENSCAFP00000025869,9615.ENSCAFP00000025934,9615.ENSCAFP00000053932	MYH16,MYH13,MYH2,MYH4,MYH6
GO Function	GO:0004252	Serine-type endopeptidase activity	5	149	1.14	0.46	0.0348	9615.ENSCAFP00000005682,9615.ENSCAFP00000029763,9615.ENSCAFP00000029992,9615.ENSCAFP00000043963,9615.ENSCAFP00000046064	LOC475521,CTRB2,LOC479668,PRSS2,CELA1
GO Function	GO:0005516	Calmodulin binding	5	175	1.07	0.44	0.0395	9615.ENSCAFP00000009692,9615.ENSCAFP00000025727,9615.ENSCAFP00000025869,9615.ENSCAFP00000025934,9615.ENSCAFP00000053932	SLC8A1,MYH13,MYH2,MYH4,MYH6
GO Function	GO:0051015	Actin filament binding	5	218	0.98	0.42	0.0427	9615.ENSCAFP00000022286,9615.ENSCAFP00000025727,9615.ENSCAFP00000025869,9615.ENSCAFP00000025934,9615.ENSCAFP00000053932	MYH16,MYH13,MYH2,MYH4,MYH6
GO Function	GO:0004553	Hydrolase activity, hydrolyzing O-glycosyl compounds	4	101	1.21	0.45	0.0395	9615.ENSCAFP00000013141,9615.ENSCAFP00000014967,9615.ENSCAFP00000049287,9615.ENSCAFP00000052105	LYZF2,ASL,LYZ,FUCA1
GO Function	GO:0003823	Antigen binding	4	112	1.17	0.45	0.041	9615.ENSCAFP00000000716,9615.ENSCAFP00000051937,9615.ENSCAFP00000057201,9615.ENSCAFP00000064521	DLA88,HV01_CANLF,HV02_CANLF,TAP1
GO Function	GO:0030492	Hemoglobin binding	2	4	2.31	0.5	0.0395	9615.ENSCAFP00000029992,9615.ENSCAFP00000063042	LOC479668,LOC609402
GO Component	GO:0005576	Extracellular region	21	1991	0.64	0.75	3.05e-06	9615.ENSCAFP00000000716,9615.ENSCAFP00000005682,9615.ENSCAFP00000006531,9615.ENSCAFP00000009968,9615.ENSCAFP00000013141,9615.ENSCAFP00000015184,9615.ENSCAFP00000016744,9615.ENSCAFP00000017782,9615.ENSCAFP00000026630,9615.ENSCAFP00000029763,9615.ENSCAFP00000029992,9615.ENSCAFP00000034092,9615.ENSCAFP00000043963,9615.ENSCAFP00000046064,9615.ENSCAFP00000049287,9615.ENSCAFP00000049994,9615.ENSCAFP000…	DLA88,LOC475521,CTSC,LOC111092171,LYZF2,CBLIF,COL4A5,CTSS,GP2,CTRB2,LOC479668,GPX5,PRSS2,CELA1,LYZ,ANXA2,HV01_CANLF,NPC2-2,HV02_CANLF,TFF2,FN1
GO Component	GO:0005615	Extracellular space	15	1302	0.68	0.68	0.00011	9615.ENSCAFP00000000716,9615.ENSCAFP00000005682,9615.ENSCAFP00000006531,9615.ENSCAFP00000015184,9615.ENSCAFP00000016744,9615.ENSCAFP00000017782,9615.ENSCAFP00000026630,9615.ENSCAFP00000029763,9615.ENSCAFP00000029992,9615.ENSCAFP00000043963,9615.ENSCAFP00000046064,9615.ENSCAFP00000049994,9615.ENSCAFP00000051937,9615.ENSCAFP00000057201,9615.ENSCAFP00000057618	DLA88,LOC475521,CTSC,CBLIF,COL4A5,CTSS,GP2,CTRB2,LOC479668,PRSS2,CELA1,ANXA2,HV01_CANLF,HV02_CANLF,TFF2
GO Component	GO:0032982	Myosin filament	5	20	2.01	1.86	3.05e-06	9615.ENSCAFP00000022286,9615.ENSCAFP00000025727,9615.ENSCAFP00000025869,9615.ENSCAFP00000025934,9615.ENSCAFP00000053932	MYH16,MYH13,MYH2,MYH4,MYH6
GO Component	GO:0016460	Myosin II complex	5	27	1.88	1.71	6.63e-06	9615.ENSCAFP00000022286,9615.ENSCAFP00000025727,9615.ENSCAFP00000025869,9615.ENSCAFP00000025934,9615.ENSCAFP00000053932	MYH16,MYH13,MYH2,MYH4,MYH6
GO Component	GO:0030016	Myofibril	5	172	1.08	0.53	0.0173	9615.ENSCAFP00000022286,9615.ENSCAFP00000025727,9615.ENSCAFP00000025869,9615.ENSCAFP00000025934,9615.ENSCAFP00000053932	MYH16,MYH13,MYH2,MYH4,MYH6
